# Supplementary material for: The Diet Quality of Food-Insecure Australian Adults—A Nationally Representative Cross-Sectional Analysis
Source: Nutrients. 2022 Oct 5;14(19):4133. doi: 10.3390/nu14194133 (PMC9572719; doi:10.3390/nu14194133)
Supplement: Supplementary file 1 [file nutrients-14-04133-s001.zip]

Archive with 2 entries (2 files):
- Revised Supplement 1 .pdf
- Supplement 2.pdf
